# Supplementary material for: Molecular Characterization and Phylogenetic Analysis of Flightin Gene in Vespa basalis (Hymenoptera, Vespidae)
Source: Animals (Basel). 2024 Mar 21;14(6):978. doi: 10.3390/ani14060978 (PMC10967473; doi:10.3390/ani14060978)
Supplement: Supplementary file 1 [file animals-14-00978-s001.zip]

Archive with 1 entries (1 files):
- animals-2851578-supplementary.pdf
